# Supplementary material for: Unveiling patterns in clinical data: exploring the role of large language models and clustering algorithms
Source: Front Artif Intell. 2026 Mar 9;9:1737530. doi: 10.3389/frai.2026.1737530 (PMC13006407; doi:10.3389/frai.2026.1737530)
Supplement: Supplementary file 1 [file Supplementary_file_1.zip]

Archive with 12 entries (12 files):
- SuppFig3.jpg
- SuppFig4.jpg
- SuppFig5.jpg
- SuppFig6.jpg
- SuppFig7.jpg
- SuppFig8.jpg
- SuppFig9.jpg
- SuppFig10.jpg
- SuppFig11.jpg
- SuppFig12.jpg
- SuppFig1.jpg
- SuppFig2.jpg
